# Supplementary material for: Consequences of Global Warming of 1.5 °C and 2 °C for Regional Temperature and Precipitation Changes in the Contiguous United States
Source: PLoS One. 2017 Jan 11;12(1):e0168697. doi: 10.1371/journal.pone.0168697 (PMC5226673; doi:10.1371/journal.pone.0168697)
Supplement: S1 File — Annual and seasonal mean anomalies of surface air temperature for 1871-2099 relative to 1901-1930 mean for 32 CMIP5 models for RCP4.5 and RCP8.5 for the contiguous United States. (ZIP) [file pone.0168697.s002.zip]

Archive with 13 entries (12 files):
- cmip5_tas_rcp45_anom_conus_ann.nc
- __MACOSX/
- __MACOSX/._cmip5_tas_rcp45_anom_conus_ann.nc
- cmip5_tas_rcp45_anom_conus_djf.nc
- __MACOSX/._cmip5_tas_rcp45_anom_conus_djf.nc
- cmip5_tas_rcp45_anom_conus_jja.nc
- __MACOSX/._cmip5_tas_rcp45_anom_conus_jja.nc
- cmip5_tas_rcp85_anom_conus_ann.nc
- __MACOSX/._cmip5_tas_rcp85_anom_conus_ann.nc
- cmip5_tas_rcp85_anom_conus_djf.nc
- __MACOSX/._cmip5_tas_rcp85_anom_conus_djf.nc
- cmip5_tas_rcp85_anom_conus_jja.nc
- __MACOSX/._cmip5_tas_rcp85_anom_conus_jja.nc
